# Supplementary material for: Loss of Uncoupling Protein 1 Expression in the Subcutaneous Adipose Tissue Predicts Childhood Obesity
Source: Int J Mol Sci. 2023 Nov 24;24(23):16706. doi: 10.3390/ijms242316706 (PMC10706300; doi:10.3390/ijms242316706)
Supplement: Supplementary file 1 [file ijms-24-16706-s001.zip]

Archive with 1 entries (1 files):
- ijms-2737194-supplementary.pdf
